# Supplementary material for: Community Composition and Diversity of Intestinal Microbiota in Captive and Reintroduced Przewalski’s Horse (Equus ferus przewalskii)
Source: Front Microbiol. 2019 Aug 7;10:1821. doi: 10.3389/fmicb.2019.01821 (PMC6693443; doi:10.3389/fmicb.2019.01821)
Supplement: Supplementary file 1 [file Table_1.XLSX]

## Sheet: per_individual_info_sheet.txt
Table S1. Metadata for each individual Przewalski's horse.
SampleID	BornIn	Condition	Identification Number	mum	dad	sex	birth	age
PHBC1	Przewalski's Horse Breeding Center, Xinjiang	captive	348	256	280	M	06.13.2014	4
PHBC2	Przewalski's Horse Breeding Center, Xinjiang	captive	340	226	245	M	06.07.2013	5
PHBC3	Przewalski's Horse Breeding Center, Xinjiang	captive	339	105	3311	F	06.03.2013	5
PHBC4	Przewalski's Horse Breeding Center, Xinjiang	captive	332	57	188	F	07.22.2012	6
PHBC5	Przewalski's Horse Breeding Center, Xinjiang	captive	331	98	73	M	07.17.2012	6
PHBC6	Przewalski's Horse Breeding Center, Xinjiang	captive	330	257	226	F	07.07.2012	6
PHBC7	Przewalski's Horse Breeding Center, Xinjiang	captive	328	33	188	F	06.13.2012	6
PHBC8	Przewalski's Horse Breeding Center, Xinjiang	captive	324	203	3877	F	05.23.2012	6
PHBC9	Przewalski's Horse Breeding Center, Xinjiang	captive	319	156	3877	M	05.13.2012	6
PHBC10	Przewalski's Horse Breeding Center, Xinjiang	captive	299	125	3311	M	05.12.2011	7
PHBC11	Przewalski's Horse Breeding Center, Xinjiang	captive	296	146	3311	F	06.12.2010	8
SampleID	BornIn	Condition	Identification Number	family group		sex	birth	age
KNR1	Kalamaili Nature Reserve, Xinjiang	reintroduced	K1	breeding group1		F	2014	4
KNR2	Kalamaili Nature Reserve, Xinjiang	reintroduced	K2	breeding group2		M	2014	4
KNR3	Kalamaili Nature Reserve, Xinjiang	reintroduced	K3	breeding group3		F	2014	4
KNR4	Kalamaili Nature Reserve, Xinjiang	reintroduced	K4	bachelor group1		M	2014	4
KNR5	Kalamaili Nature Reserve, Xinjiang	reintroduced	K5	breeding group4		M	2013	5
KNR6	Kalamaili Nature Reserve, Xinjiang	reintroduced	K6	breeding group5		F	2013	5
KNR7	Kalamaili Nature Reserve, Xinjiang	reintroduced	K7	breeding group6		F	2013	5
KNR8	Kalamaili Nature Reserve, Xinjiang	reintroduced	K8	bachelor group2		M	2013	5
KNR9	Kalamaili Nature Reserve, Xinjiang	reintroduced	K9	breeding group7		M	2013	5
KNR10	Kalamaili Nature Reserve, Xinjiang	reintroduced	K10	breeding group8		F	2012	6
KNR11	Kalamaili Nature Reserve, Xinjiang	reintroduced	K11	breeding group9		F	2012	6
KNR12	Kalamaili Nature Reserve, Xinjiang	reintroduced	K12	bachelor group3		M	2011	7
DXNR1	Dunhuang Xihu Nature Reserve, Gansu	reintroduced	D1	breeding group1		F	2013	5
DXNR2	Dunhuang Xihu Nature Reserve, Gansu	reintroduced	D2	bachelor group1		M	2013	5
DXNR3	Dunhuang Xihu Nature Reserve, Gansu	reintroduced	D3	breeding group2		M	2012	6
DXNR4	Dunhuang Xihu Nature Reserve, Gansu	reintroduced	D4	breeding group3		F	2012	6
DXNR5	Dunhuang Xihu Nature Reserve, Gansu	reintroduced	D5	breeding group4		M	2012	6
DXNR6	Dunhuang Xihu Nature Reserve, Gansu	reintroduced	D6	breeding group5		M	2012	6
DXNR7	Dunhuang Xihu Nature Reserve, Gansu	reintroduced	D7	breeding group6		F	2011	7
DXNR8	Dunhuang Xihu Nature Reserve, Gansu	reintroduced	D8	breeding group7		M	2010	8
