# Supplementary material for: Community Composition and Diversity of Intestinal Microbiota in Captive and Reintroduced Przewalski’s Horse (Equus ferus przewalskii)
Source: Front Microbiol. 2019 Aug 7;10:1821. doi: 10.3389/fmicb.2019.01821 (PMC6693443; doi:10.3389/fmicb.2019.01821)
Supplement: Supplementary file 2 [file Table_2.XLSX]

## Sheet: Table S2
Table S2 Sequencing data of fecal samples in each study site
Sample ID	PE Reads	Raw Tags	Clean Tags	Effective Tags	AvgLen(bp)	GC(%)	Effective(%)	OTU
DXNR1	80025	73571	65442	65193	418	52.3	81.47	847
DXNR2	80322	73014	64391	64099	417	52.37	79.8	911
DXNR3	80332	73866	65760	65619	418	52.26	81.68	856
DXNR4	79908	74072	65737	63950	420	51.73	80.03	827
DXNR5	79964	74017	66628	66344	415	52.39	82.97	766
DXNR6	80280	74154	66351	65986	415	52.92	82.19	752
DXNR7	80059	74551	67074	66781	416	52.93	83.41	857
DXNR8	80098	73841	65713	65458	418	52.37	81.72	896
PHBC1	79938	75902	69904	68583	413	52.87	85.8	1121
PHBC2	80134	75393	68595	67342	414	52.88	84.04	1140
PHBC3	79927	76098	69709	68934	413	52.93	86.25	1035
PHBC4	79701	75583	69247	68163	414	52.99	85.52	1143
PHBC5	80364	76888	70810	69553	414	52.98	86.55	1026
PHBC6	80225	76633	70487	69141	413	52.74	86.18	1108
PHBC7	79945	76140	69773	68384	413	52.9	85.54	1124
PHBC8	79958	75404	68656	67337	414	52.73	84.22	1133
PHBC9	79953	75779	69496	68086	414	53.03	85.16	1107
PHBC10	79950	75704	69045	68364	413	53.15	85.51	1090
PHBC11	79984	76093	69831	68360	412	53.01	85.47	1091
KNR1	80105	75274	68480	67764	418	52.73	84.59	1223
KNR2	79838	75811	70032	69439	414	52.4	86.97	1174
KNR3	79935	74087	66830	65895	417	52.43	82.44	1111
KNR4	80055	74176	66757	65941	417	52.41	82.37	1201
KNR5	80101	75908	69670	68754	416	52.75	85.83	1105
KNR6	80101	75975	69174	68371	417	53.05	85.36	993
KNR7	79713	73399	65827	65160	417	52.07	81.74	1087
KNR8	80019	74533	66980	66275	417	52.49	82.82	1117
KNR9	79823	74641	67432	66787	418	52.91	83.67	1072
KNR10	80084	76062	69660	69144	415	52.43	86.34	1171
KNR11	79995	76245	70002	69479	416	52.69	86.85	1219
KNR12	79935	76265	70510	70214	413	53.3	87.84	1139
Sample ID: Name of sequencing sample (KNR: Kalamaili Nature Reserve; DXNR: Dunhuang Xihu Nature Reserve; PHBC: Przewalski’s Horse Breeding Center; reintroduced: KNR, DXNR captive: PHBC); Paired-End (PE) reads: Number of original PE reads; Raw Tags: the number of original sequences generated by two-terminal reads splicing; Clean Tags: the number of optimized sequences filtered from the original se…
